# Supplementary material for: Climate Change Increases the Expansion Risk of Helicoverpa zea in China According to Potential Geographical Distribution Estimation
Source: Insects. 2022 Jan 11;13(1):79. doi: 10.3390/insects13010079 (PMC8781938; doi:10.3390/insects13010079)
Supplement: Supplementary file 1 [file insects-13-00079-s001.zip]

Archive with 1 entries (1 files):
- insects-1482223-supplementary.pdf
